# Supplementary material for: De Novo Missense Variant in Bovine WDR33 Associated With a Complex Syndromic Form of Cleft Palate With Pentalogy of Fallot and Internal Hydrocephalus
Source: J Vet Intern Med. 2025 Jun 17;39(4):e70144. doi: 10.1111/jvim.70144 (PMC12171993; doi:10.1111/jvim.70144)
Supplement: Supplementary file 1 — Table S1. List of the remaining variants after the comparison to the global control cohort of genomes of different breeds and after IGV visual inspections, revealing 6 protein‐changing private variants with a predicted moderate impact only present in the affected calves excluding the sire. [file JVIM-39-e70144-s001.xlsx]

## Sheet: Sheet1
Table S1 - List of the remaining variants after the comparison to the global control cohort of genomes of different breeds and after IGV visual inspections, revealing 6 protein-changing private variants with a predicted moderate impact only present in the affected calves excluding the sire.
#CHROM	POS	REF	ALT	EFFECT	IMPACT	GENE	GENEID	FEATURE	FEATUREID	BIOTYPE	HGVS_C	HGVS_P	Ref/Ref	Ref/Var	Var/Var
2	4772428	C	T	missense_variant	MODERATE	WDR33	541270	transcript	NM_001206078.1	protein_coding	c.2617C>T	p.Pro873Ser	5116	0	0
8	8666321	G	A	missense_variant	MODERATE	RP1L1	101904170	transcript	XM_024996380.1	protein_coding	c.4030G>A	p.Val1344Ile	5116	0	0
15	21561654	G	A	missense_variant	MODERATE	C15H11orf53	618353	transcript	XM_024975737.1	protein_coding	c.451G>A	p.Gly151Arg	5116	0	0
18	51237367	G	A	missense_variant	MODERATE	GRIK5	537698	transcript	NM_001046424.1	protein_coding	c.1273G>A	p.Ala425Thr	5116	0	0
18	56131363	G	A	missense_variant	MODERATE	TSKS	617757	transcript	NM_001046609.2	protein_coding	c.367C>T	p.Pro123Ser	5116	0	0
23	15883863	G	A	missense_variant	MODERATE	MGC137036	768024	transcript	NM_001077083.2	protein_coding	c.145G>A	p.Val49Met	5116	0	0
10	1175917	G	T	missense_variant	MODERATE	APC	533233	transcript	NM_001075986.2	protein_coding	c.1987C>A	p.Gln663Lys	5100	1	0
15	17434528	C	T	missense_variant	MODERATE	SLC35F2	533008	transcript	XM_002692963.6	protein_coding	c.148G>A	p.Ala50Thr	4720	21	1
15	34311722	C	T	missense_variant	MODERATE	ZNF202	541023	transcript	XM_002693090.6	protein_coding	c.1001G>A	p.Ser334Asn	5089	6	1
18	56131363	G	A	missense_variant	MODERATE	TSKS	617757	transcript	XM_005219370.4	protein_coding	c.367C>T	p.Pro123Ser	5034	6	0
18	57077601	C	T	missense_variant	MODERATE	CEACAM18	615876	transcript	XM_024979463.1	protein_coding	c.1168G>A	p.Gly390Ser	5096	4	0
19	24131894	G	A	missense_variant	MODERATE	LOC615901	615901	transcript	XM_002695695.3	protein_coding	c.365G>A	p.Arg122His	5088	6	1
19	24132259	C	T	missense_variant	MODERATE	LOC615901	615901	transcript	XM_002695695.3	protein_coding	c.730C>T	p.His244Tyr	5089	1	0
26	18868125	C	G	missense_variant	MODERATE	MARVELD1	616867	transcript	NM_001101262.1	protein_coding	c.89C>G	p.Pro30Arg	4432	26	5
26	21193048	G	A	missense_variant	MODERATE	PKD2L1	521231	transcript	XM_015460714.2	protein_coding	c.1777C>T	p.Arg593Trp	5061	24	0
26	37293594	C	T	missense_variant	MODERATE	SHTN1	532603	transcript	XM_003587898.5	protein_coding	c.1448G>A	p.Arg483His	5062	28	1
3	15306228	T	C	missense_variant	MODERATE	RUSC1	100125592	transcript	XM_003585837.5	protein_coding	c.1985A>G	p.Asp662Gly	5014	10	0
3	15375535	G	A	missense_variant	MODERATE	CLK2	512737	transcript	NM_001206264.2	protein_coding	c.1292G>A	p.Arg431Gln	5069	23	1
5	1257330	A	G	missense_variant	MODERATE	ZFC3H1	781886	transcript	XM_003586031.5	protein_coding	c.4517T>C	p.Leu1506Ser	5090	7	0
7	59584671	G	A	missense_variant	MODERATE	LOC100295995	100295995	transcript	XM_015472309.2	protein_coding	c.260G>A	p.Arg87His	5042	48	4
7	59938058	G	A	missense_variant	MODERATE	HTR4	317708	transcript	NM_001040485.1	protein_coding	c.409C>T	p.Arg137Cys	5090	3	0
7	65751877	ATGGTGATGG	A	disruptive_inframe_deletion	MODERATE	HAND1	517952	transcript	NM_001075761.1	protein_coding	c.45_53delCCATCACCA	p.His16_His18del	4726	1	0
